# Supplementary material for: Translation, Cross-Cultural Adaptation, and Validation of the Storm Fear Questionnaire in Brazilian Pregnant Women Exposed to an Extreme Climate Event
Source: Brain Sci. 2026 Mar 4;16(3):288. doi: 10.3390/brainsci16030288 (PMC13023856; doi:10.3390/brainsci16030288)
Supplement: Supplementary file 1 [file brainsci-16-00288-s001.zip]

Archive with 1 entries (1 files):
- brainsci-4151578-supplementary.pdf
